# Supplementary material for: Low-cost intelligent surveillance system based on fast CNN
Source: PeerJ Comput Sci. 2021 Feb 25;7:e402. doi: 10.7717/peerj-cs.402 (PMC7959643; doi:10.7717/peerj-cs.402)
Supplement: Supplemental Information 1 [file peerj-cs-07-402-s001.zip]

Archive with 21 entries (18 files):
- Recog. Results/
- Recog. Results/8.PNG
- __MACOSX/
- __MACOSX/Recog. Results/
- __MACOSX/Recog. Results/._8.PNG
- Recog. Results/9.PNG
- __MACOSX/Recog. Results/._9.PNG
- Recog. Results/4.PNG
- __MACOSX/Recog. Results/._4.PNG
- Recog. Results/5.PNG
- __MACOSX/Recog. Results/._5.PNG
- Recog. Results/7.PNG
- __MACOSX/Recog. Results/._7.PNG
- Recog. Results/6.PNG
- __MACOSX/Recog. Results/._6.PNG
- Recog. Results/2.PNG
- __MACOSX/Recog. Results/._2.PNG
- Recog. Results/3.PNG
- __MACOSX/Recog. Results/._3.PNG
- Recog. Results/1.PNG
- __MACOSX/Recog. Results/._1.PNG
